# Supplementary material for: Public interest in different types of masks and its relationship with pandemic and policy measures during the COVID-19 pandemic: a study using Google Trends data
Source: Front Public Health. 2023 Jun 8;11:1010674. doi: 10.3389/fpubh.2023.1010674 (PMC10286862; doi:10.3389/fpubh.2023.1010674)
Supplement: Supplementary file 1 [file Table_1.XLSX]

## Sheet: Individual masks
Category: All categories						Category: All categories						Category: All categories						Category: All categories						Category: All categories						Category: All categories						Category: All categories						Category: All categories						Category: All categories
	United States						India						Brazil						France						United Kingdom						Russia						Turkey						Italy						Germany
Week	Particulate Respirator Type N95	Surgical mask	FFP2 mask	Cloth face mask		Week	Particulate Respirator Type N95	Surgical mask	FFP2 mask	Cloth face mask		Week	Particulate Respirator Type N95	Surgical mask	FFP2 mask	Cloth face mask		Week	Particulate Respirator Type N95	Surgical mask	FFP2 mask	Cloth face mask		Week	Particulate Respirator Type N95	Surgical mask	FFP2 mask	Cloth face mask		Week	Particulate Respirator Type N95	Surgical mask	FFP2 mask	Cloth face mask		Week	Particulate Respirator Type N95	Surgical mask	FFP2 mask	Cloth face mask		Week	Particulate Respirator Type N95	Surgical mask	FFP2 mask	Cloth face mask		Week	Particulate Respirator Type N95
2020-01-05	1	1	0	1		2020-01-05	1	1	0	1		2020-01-05	1	1	1	0		2020-01-05	1	1	1	0		2020-01-05	1	1	0	1		2020-01-05	0	1	0	1		2020-01-05	1	1	0	0		2020-01-05	0	1	0	0		2020-01-05	0
2020-01-12	1	1	0	1		2020-01-12	1	1	1	1		2020-01-12	1	1	0	0		2020-01-12	1	1	1	1		2020-01-12	1	1	0	1		2020-01-12	1	1	0	1		2020-01-12	1	0	0	0		2020-01-12	1	1	0	1		2020-01-12	1
2020-01-19	4	3	0	2		2020-01-19	1	1	0	1		2020-01-19	1	1	1	1		2020-01-19	1	1	2	1		2020-01-19	2	3	0	1		2020-01-19	1	1	0	1		2020-01-19	1	1	0	0		2020-01-19	1	1	0	0		2020-01-19	1
2020-01-26	15	10	0	4		2020-01-26	11	4	0	1		2020-01-26	10	5	1	1		2020-01-26	1	2	5	1		2020-01-26	5	9	0	5		2020-01-26	2	8	0	1		2020-01-26	31	6	0	0		2020-01-26	1	7	0	1		2020-01-26	1
2020-02-02	7	5	0	3		2020-02-02	11	5	0	2		2020-02-02	5	3	1	0		2020-02-02	1	2	2	1		2020-02-02	2	5	0	3		2020-02-02	1	10	0	1		2020-02-02	18	7	0	0		2020-02-02	1	4	0	1		2020-02-02	1
2020-02-09	5	3	0	2		2020-02-09	7	8	0	2		2020-02-09	3	2	1	0		2020-02-09	1	1	1	1		2020-02-09	2	3	0	3		2020-02-09	1	7	0	1		2020-02-09	7	7	0	0		2020-02-09	1	2	0	1		2020-02-09	1
2020-02-16	3	2	0	2		2020-02-16	3	9	0	1		2020-02-16	2	1	1	1		2020-02-16	1	1	1	1		2020-02-16	1	1	0	1		2020-02-16	1	5	0	1		2020-02-16	11	8	0	0		2020-02-16	1	13	0	0		2020-02-16	1
2020-02-23	44	18	1	11		2020-02-23	5	5	0	2		2020-02-23	30	16	4	1		2020-02-23	1	10	35	1		2020-02-23	6	8	1	8		2020-02-23	1	8	0	2		2020-02-23	100	26	0	0		2020-02-23	1	39	1	1		2020-02-23	1
2020-03-01	23	12	1	7		2020-03-01	100	19	0	7		2020-03-01	8	5	1	1		2020-03-01	1	8	19	1		2020-03-01	5	6	1	6		2020-03-01	1	17	0	1		2020-03-01	27	6	0	0		2020-03-01	1	16	1	1		2020-03-01	1
2020-03-08	20	12	1	7		2020-03-08	60	14	0	7		2020-03-08	27	18	3	1		2020-03-08	1	11	11	1		2020-03-08	5	6	1	6		2020-03-08	1	22	0	1		2020-03-08	88	39	0	0		2020-03-08	1	100	1	1		2020-03-08	1
2020-03-15	44	15	1	16		2020-03-15	80	18	1	8		2020-03-15	100	74	16	1		2020-03-15	1	27	40	10		2020-03-15	7	9	0	10		2020-03-15	1	70	1	3		2020-03-15	92	46	0	0		2020-03-15	1	85	1	1		2020-03-15	1
2020-03-22	54	19	1	27		2020-03-22	42	8	0	5		2020-03-22	76	63	12	1		2020-03-22	2	15	25	9		2020-03-22	8	9	1	13		2020-03-22	1	67	0	3		2020-03-22	85	43	0	1		2020-03-22	1	49	1	1		2020-03-22	1
2020-03-29	77	35	0	95		2020-03-29	32	6	0	5		2020-03-29	87	53	9	1		2020-03-29	2	20	22	25		2020-03-29	9	9	1	19		2020-03-29	3	100	0	5		2020-03-29	98	86	0	1		2020-03-29	1	56	1	1		2020-03-29	1
2020-04-05	50	31	1	100		2020-04-05	34	7	0	5		2020-04-05	46	38	9	1		2020-04-05	1	28	21	94		2020-04-05	5	7	1	12		2020-04-05	1	29	1	2		2020-04-05	68	65	0	1		2020-04-05	1	70	1	1		2020-04-05	1
2020-04-12	29	20	1	71		2020-04-12	24	5	0	6		2020-04-12	36	32	5	1		2020-04-12	1	17	19	61		2020-04-12	6	7	1	20		2020-04-12	2	21	0	2		2020-04-12	26	29	0	1		2020-04-12	1	56	1	1		2020-04-12	1
2020-04-19	22	18	1	61		2020-04-19	23	4	0	5		2020-04-19	33	19	5	1		2020-04-19	1	25	22	89		2020-04-19	4	6	1	24		2020-04-19	1	13	0	2		2020-04-19	12	14	0	1		2020-04-19	1	61	1	1		2020-04-19	1
2020-04-26	18	14	1	55		2020-04-26	22	5	0	6		2020-04-26	26	17	4	1		2020-04-26	1	35	17	100		2020-04-26	4	7	1	33		2020-04-26	1	14	0	2		2020-04-26	12	15	0	0		2020-04-26	1	64	0	1		2020-04-26	1
2020-05-03	16	12	1	45		2020-05-03	29	5	0	6		2020-05-03	32	16	5	1		2020-05-03	1	46	13	66		2020-05-03	4	5	0	24		2020-05-03	1	14	0	1		2020-05-03	18	59	0	0		2020-05-03	1	62	1	1		2020-05-03	1
2020-05-10	14	11	1	39		2020-05-10	40	7	0	8		2020-05-10	22	10	4	1		2020-05-10	1	36	12	48		2020-05-10	4	7	1	53		2020-05-10	1	13	0	1		2020-05-10	15	37	0	1		2020-05-10	1	46	1	1		2020-05-10	1
2020-05-17	13	9	0	35		2020-05-17	38	7	0	9		2020-05-17	17	7	4	1		2020-05-17	1	16	5	19		2020-05-17	2	4	0	22		2020-05-17	1	8	0	1		2020-05-17	8	19	0	0		2020-05-17	1	47	0	1		2020-05-17	1
2020-05-24	10	8	0	30		2020-05-24	35	6	0	9		2020-05-24	16	7	2	1		2020-05-24	1	8	4	9		2020-05-24	2	3	0	16		2020-05-24	1	6	0	1		2020-05-24	9	16	0	0		2020-05-24	1	36	0	1		2020-05-24	1
2020-05-31	7	6	0	22		2020-05-31	38	6	0	10		2020-05-31	15	6	3	1		2020-05-31	1	6	2	5		2020-05-31	2	6	1	35		2020-05-31	1	5	0	1		2020-05-31	9	21	0	1		2020-05-31	1	28	0	1		2020-05-31	1
2020-06-07	7	6	1	22		2020-06-07	36	7	1	9		2020-06-07	13	6	3	1		2020-06-07	1	5	2	5		2020-06-07	2	5	0	34		2020-06-07	1	3	0	1		2020-06-07	8	16	0	1		2020-06-07	1	22	0	1		2020-06-07	1
2020-06-14	9	6	0	27		2020-06-14	28	5	0	7		2020-06-14	15	4	3	1		2020-06-14	1	4	2	4		2020-06-14	1	4	1	29		2020-06-14	1	3	0	1		2020-06-14	8	18	0	1		2020-06-14	1	17	0	1		2020-06-14	1
2020-06-21	10	8	1	34		2020-06-21	24	5	0	6		2020-06-21	11	4	2	1		2020-06-21	1	3	2	3		2020-06-21	1	3	0	19		2020-06-21	1	3	1	1		2020-06-21	6	12	0	1		2020-06-21	0	13	0	1		2020-06-21	1
2020-06-28	11	8	1	39		2020-06-28	23	5	0	7		2020-06-28	10	5	1	1		2020-06-28	1	4	2	3		2020-06-28	1	4	1	24		2020-06-28	1	3	0	1		2020-06-28	5	11	0	0		2020-06-28	1	13	1	1		2020-06-28	1
2020-07-05	12	7	1	38		2020-07-05	27	4	1	8		2020-07-05	11	6	2	1		2020-07-05	1	5	2	3		2020-07-05	2	4	0	32		2020-07-05	1	2	0	1		2020-07-05	2	9	0	1		2020-07-05	1	9	0	1		2020-07-05	1
2020-07-12	12	8	1	39		2020-07-12	29	6	0	6		2020-07-12	9	5	2	1		2020-07-12	1	9	6	10		2020-07-12	3	9	1	100		2020-07-12	0	2	1	1		2020-07-12	5	11	0	0		2020-07-12	1	13	0	1		2020-07-12	1
2020-07-19	10	7	1	36		2020-07-19	41	6	0	8		2020-07-19	10	5	1	1		2020-07-19	1	10	5	15		2020-07-19	2	7	1	64		2020-07-19	1	2	0	1		2020-07-19	3	8	0	1		2020-07-19	0	9	1	1		2020-07-19	1
2020-07-26	7	6	0	30		2020-07-26	15	4	0	7		2020-07-26	9	3	2	1		2020-07-26	1	6	3	8		2020-07-26	1	5	0	41		2020-07-26	1	3	0	1		2020-07-26	5	6	0	1		2020-07-26	1	9	0	1		2020-07-26	1
2020-08-02	7	5	0	26		2020-08-02	12	4	0	6		2020-08-02	7	3	2	1		2020-08-02	1	5	3	9		2020-08-02	1	3	0	26		2020-08-02	1	3	0	1		2020-08-02	4	11	0	1		2020-08-02	1	8	0	1		2020-08-02	1
2020-08-09	7	5	1	25		2020-08-09	11	3	1	5		2020-08-09	12	3	2	1		2020-08-09	1	5	3	9		2020-08-09	2	3	0	20		2020-08-09	1	1	0	1		2020-08-09	6	11	0	1		2020-08-09	1	11	0	1		2020-08-09	1
2020-08-16	6	4	0	20		2020-08-16	8	2	0	5		2020-08-16	6	2	1	0		2020-08-16	1	9	4	14		2020-08-16	1	2	1	15		2020-08-16	1	2	0	1		2020-08-16	8	12	0	1		2020-08-16	1	20	0	1		2020-08-16	1
2020-08-23	5	4	0	18		2020-08-23	8	3	0	5		2020-08-23	6	3	1	1		2020-08-23	1	10	4	20		2020-08-23	1	2	0	20		2020-08-23	0	1	0	1		2020-08-23	7	12	0	1		2020-08-23	1	15	0	1		2020-08-23	1
2020-08-30	4	3	0	15		2020-08-30	9	3	0	5		2020-08-30	6	2	1	1		2020-08-30	1	10	3	19		2020-08-30	1	2	0	16		2020-08-30	0	3	0	1		2020-08-30	8	8	0	1		2020-08-30	1	18	0	1		2020-08-30	1
2020-09-06	5	3	1	14		2020-09-06	10	3	0	5		2020-09-06	5	3	1	1		2020-09-06	1	8	3	13		2020-09-06	1	2	0	16		2020-09-06	1	2	0	1		2020-09-06	7	14	0	1		2020-09-06	1	21	0	1		2020-09-06	1
2020-09-13	6	3	1	14		2020-09-13	7	3	0	4		2020-09-13	6	3	1	0		2020-09-13	0	7	3	10		2020-09-13	1	2	1	14		2020-09-13	1	1	0	1		2020-09-13	6	14	1	1		2020-09-13	1	17	1	1		2020-09-13	1
2020-09-20	4	3	0	12		2020-09-20	7	3	0	5		2020-09-20	5	2	1	0		2020-09-20	1	8	3	8		2020-09-20	1	3	1	20		2020-09-20	1	2	0	1		2020-09-20	8	14	0	1		2020-09-20	1	14	1	1		2020-09-20	1
2020-09-27	4	2	1	11		2020-09-27	9	3	0	4		2020-09-27	5	3	1	1		2020-09-27	1	6	2	6		2020-09-27	1	3	1	15		2020-09-27	1	3	0	1		2020-09-27	5	9	0	1		2020-09-27	1	19	0	1		2020-09-27	1
2020-10-04	5	2	1	12		2020-10-04	6	2	0	4		2020-10-04	4	3	1	1		2020-10-04	1	5	1	7		2020-10-04	1	2	0	13		2020-10-04	1	3	0	1		2020-10-04	4	10	0	1		2020-10-04	1	34	1	1		2020-10-04	1
2020-10-11	4	3	0	11		2020-10-11	6	2	0	3		2020-10-11	3	2	1	1		2020-10-11	1	5	2	7		2020-10-11	1	2	0	14		2020-10-11	1	4	0	1		2020-10-11	6	9	0	1		2020-10-11	1	26	0	1		2020-10-11	1
2020-10-18	5	3	0	11		2020-10-18	5	2	0	4		2020-10-18	5	2	1	1		2020-10-18	1	5	2	7		2020-10-18	1	2	0	13		2020-10-18	1	4	0	1		2020-10-18	6	13	0	1		2020-10-18	1	24	1	1		2020-10-18	1
2020-10-25	5	3	0	11		2020-10-25	5	2	0	4		2020-10-25	4	3	1	1		2020-10-25	1	10	4	12		2020-10-25	1	2	0	16		2020-10-25	1	3	0	2		2020-10-25	7	11	0	1		2020-10-25	1	22	1	1		2020-10-25	1
2020-11-01	3	2	1	7		2020-11-01	4	2	0	4		2020-11-01	3	1	1	1		2020-11-01	1	8	4	13		2020-11-01	1	1	0	12		2020-11-01	1	3	0	1		2020-11-01	4	10	0	0		2020-11-01	1	19	0	1		2020-11-01	1
2020-11-08	5	3	0	11		2020-11-08	4	2	0	4		2020-11-08	4	2	1	1		2020-11-08	1	7	3	7		2020-11-08	1	1	0	9		2020-11-08	1	3	0	1		2020-11-08	6	11	0	1		2020-11-08	1	20	1	1		2020-11-08	1
2020-11-15	6	3	1	10		2020-11-15	5	2	0	4		2020-11-15	5	2	1	1		2020-11-15	1	4	2	4		2020-11-15	1	1	0	8		2020-11-15	1	2	0	1		2020-11-15	9	10	0	0		2020-11-15	1	14	0	1		2020-11-15	1
2020-11-22	5	2	0	9		2020-11-22	5	3	0	5		2020-11-22	5	2	1	0		2020-11-22	1	2	1	4		2020-11-22	1	1	0	7		2020-11-22	1	2	0	1		2020-11-22	8	9	0	1		2020-11-22	1	10	0	1		2020-11-22	1
2020-11-29	4	2	1	9		2020-11-29	4	2	0	4		2020-11-29	5	3	2	1		2020-11-29	1	2	1	3		2020-11-29	1	1	0	7		2020-11-29	1	2	0	1		2020-11-29	8	11	0	0		2020-11-29	1	10	1	1		2020-11-29	1
2020-12-06	5	2	0	8		2020-12-06	3	2	0	5		2020-12-06	7	2	1	0		2020-12-06	1	3	1	3		2020-12-06	1	1	1	6		2020-12-06	1	2	0	1		2020-12-06	6	6	0	1		2020-12-06	1	9	0	1		2020-12-06	1
2020-12-13	4	2	1	7		2020-12-13	3	2	0	4		2020-12-13	7	2	1	1		2020-12-13	1	3	1	3		2020-12-13	1	1	0	6		2020-12-13	0	1	1	1		2020-12-13	5	4	0	0		2020-12-13	1	8	0	1		2020-12-13	1
2020-12-20	3	2	0	5		2020-12-20	3	2	0	3		2020-12-20	6	2	1	1		2020-12-20	1	3	2	2		2020-12-20	1	1	0	5		2020-12-20	1	2	0	1		2020-12-20	4	5	0	0		2020-12-20	1	7	0	1		2020-12-20	1
2020-12-27	3	2	0	6		2020-12-27	3	1	0	2		2020-12-27	6	2	1	1		2020-12-27	1	2	1	2		2020-12-27	1	1	0	5		2020-12-27	0	1	0	2		2020-12-27	2	2	0	0		2020-12-27	1	7	0	1		2020-12-27	1
2021-01-03	3	2	1	7		2021-01-03	3	2	0	3		2021-01-03	9	3	1	0		2021-01-03	1	3	2	3		2021-01-03	1	2	1	7		2021-01-03	1	1	0	1		2021-01-03	3	3	0	1		2021-01-03	1	7	1	1		2021-01-03	1
2021-01-10	5	2	0	7		2021-01-10	7	1	0	4		2021-01-10	10	3	2	0		2021-01-10	1	3	3	3		2021-01-10	1	2	0	7		2021-01-10	1	1	0	1		2021-01-10	2	3	0	0		2021-01-10	1	9	0	1		2021-01-10	1
2021-01-17	9	3	1	7		2021-01-17	3	2	0	3		2021-01-17	13	8	4	1		2021-01-17	1	12	29	13		2021-01-17	1	3	1	6		2021-01-17	0	2	0	1		2021-01-17	3	5	0	1		2021-01-17	1	9	0	1		2021-01-17	2
2021-01-24	14	3	1	10		2021-01-24	2	2	0	3		2021-01-24	19	7	6	1		2021-01-24	1	8	13	6		2021-01-24	2	2	1	6		2021-01-24	1	2	0	1		2021-01-24	2	4	0	0		2021-01-24	1	11	0	1		2021-01-24	1
2021-01-31	7	3	1	7		2021-01-31	2	2	0	3		2021-01-31	12	3	4	0		2021-01-31	1	9	8	11		2021-01-31	1	1	0	5		2021-01-31	1	1	0	1		2021-01-31	5	4	0	1		2021-01-31	1	10	0	1		2021-01-31	1
2021-02-07	5	3	0	7		2021-02-07	2	2	0	2		2021-02-07	13	5	3	0		2021-02-07	1	7	8	7		2021-02-07	1	1	0	5		2021-02-07	1	1	0	1		2021-02-07	4	4	0	1		2021-02-07	1	10	1	1		2021-02-07	1
2021-02-14	4	2	1	6		2021-02-14	3	1	0	3		2021-02-14	14	3	3	1		2021-02-14	1	5	4	3		2021-02-14	1	1	0	4		2021-02-14	1	1	0	1		2021-02-14	3	3	0	1		2021-02-14	1	12	0	1		2021-02-14	1
2021-02-21	3	2	1	6		2021-02-21	2	2	0	3		2021-02-21	14	4	4	1		2021-02-21	1	4	3	3		2021-02-21	1	1	0	5		2021-02-21	0	1	0	2		2021-02-21	4	3	0	1		2021-02-21	1	10	0	1		2021-02-21	1
2021-02-28	3	2	0	6		2021-02-28	2	1	0	2		2021-02-28	33	8	12	0		2021-02-28	1	3	2	2		2021-02-28	1	1	0	5		2021-02-28	1	1	1	1		2021-02-28	2	3	0	0		2021-02-28	1	14	1	1		2021-02-28	1
2021-03-07	2	1	1	5		2021-03-07	2	1	0	2		2021-03-07	43	6	16	1		2021-03-07	1	4	2	2		2021-03-07	1	1	0	5		2021-03-07	1	1	0	2		2021-03-07	3	4	0	1		2021-03-07	1	17	1	1		2021-03-07	1
2021-03-14	2	1	1	5		2021-03-14	2	2	0	2		2021-03-14	62	9	23	1		2021-03-14	1	5	2	1		2021-03-14	1	1	1	4		2021-03-14	1	1	0	1		2021-03-14	4	3	0	1		2021-03-14	1	11	0	1		2021-03-14	1
2021-03-21	1	1	0	4		2021-03-21	2	2	0	3		2021-03-21	44	6	21	1		2021-03-21	1	4	3	1		2021-03-21	1	1	0	4		2021-03-21	0	1	0	1		2021-03-21	4	3	0	0		2021-03-21	1	8	1	1		2021-03-21	1
2021-03-28	2	1	1	5		2021-03-28	3	2	0	3		2021-03-28	25	6	13	1		2021-03-28	0	3	3	1		2021-03-28	1	1	0	3		2021-03-28	1	1	0	1		2021-03-28	7	5	0	1		2021-03-28	1	8	0	1		2021-03-28	1
2021-04-04	2	1	0	4		2021-04-04	4	3	0	5		2021-04-04	26	5	10	0		2021-04-04	0	3	2	1		2021-04-04	1	1	1	4		2021-04-04	1	1	0	1		2021-04-04	7	4	0	1		2021-04-04	1	7	1	0		2021-04-04	1
2021-04-11	2	1	1	4		2021-04-11	10	6	1	5		2021-04-11	23	3	10	1		2021-04-11	0	2	2	1		2021-04-11	1	1	1	4		2021-04-11	0	1	0	1		2021-04-11	8	3	0	0		2021-04-11	1	9	1	1		2021-04-11	1
2021-04-18	2	1	1	5		2021-04-18	25	11	0	7		2021-04-18	19	3	8	1		2021-04-18	0	3	1	1		2021-04-18	1	1	0	4		2021-04-18	0	1	0	1		2021-04-18	7	5	0	1		2021-04-18	1	7	0	1		2021-04-18	1
2021-04-25	2	2	1	4		2021-04-25	30	11	0	6		2021-04-25	18	3	7	1		2021-04-25	0	3	1	1		2021-04-25	1	1	0	4		2021-04-25	1	1	0	1		2021-04-25	4	2	0	1		2021-04-25	1	7	1	0		2021-04-25	1
2021-05-02	1	1	1	3		2021-05-02	24	10	0	6		2021-05-02	18	5	10	1		2021-05-02	1	2	2	1		2021-05-02	1	1	0	4		2021-05-02	0	1	0	1		2021-05-02	2	2	0	1		2021-05-02	1	7	1	1		2021-05-02	1
2021-05-09	2	2	1	4		2021-05-09	21	7	0	5		2021-05-09	17	4	8	1		2021-05-09	1	2	1	1		2021-05-09	1	1	0	3		2021-05-09	0	1	0	1		2021-05-09	2	1	0	0		2021-05-09	0	6	0	1		2021-05-09	1
2021-05-16	1	2	0	3		2021-05-16	19	6	1	5		2021-05-16	15	5	17	0		2021-05-16	1	2	1	1		2021-05-16	1	1	0	4		2021-05-16	0	1	0	1		2021-05-16	3	3	0	1		2021-05-16	1	6	1	0		2021-05-16	1
2021-05-23	1	2	1	2		2021-05-23	16	6	0	5		2021-05-23	21	5	20	1		2021-05-23	0	2	1	1		2021-05-23	1	1	1	3		2021-05-23	0	1	0	1		2021-05-23	2	1	0	1		2021-05-23	1	5	0	1		2021-05-23	1
2021-05-30	1	1	0	2		2021-05-30	12	4	0	3		2021-05-30	21	4	19	1		2021-05-30	1	2	1	1		2021-05-30	1	1	1	3		2021-05-30	0	1	0	1		2021-05-30	2	1	0	0		2021-05-30	0	5	0	1		2021-05-30	1
2021-06-06	1	1	0	2		2021-06-06	8	3	0	4		2021-06-06	16	4	11	1		2021-06-06	1	1	1	1		2021-06-06	1	1	1	3		2021-06-06	1	1	0	1		2021-06-06	3	2	0	1		2021-06-06	1	5	0	1		2021-06-06	1
2021-06-13	1	1	0	2		2021-06-13	7	3	0	2		2021-06-13	15	3	8	0		2021-06-13	1	1	1	1		2021-06-13	1	1	0	4		2021-06-13	1	1	0	1		2021-06-13	2	2	0	0		2021-06-13	1	7	1	1		2021-06-13	1
2021-06-20	1	1	1	2		2021-06-20	6	3	1	2		2021-06-20	11	3	7	1		2021-06-20	1	1	1	1		2021-06-20	1	1	1	4		2021-06-20	0	1	0	1		2021-06-20	1	1	0	1		2021-06-20	0	8	1	1		2021-06-20	1
2021-06-27	1	1	1	2		2021-06-27	5	3	0	3		2021-06-27	11	3	7	1		2021-06-27	0	1	1	1		2021-06-27	1	1	0	3		2021-06-27	0	1	0	1		2021-06-27	2	3	0	1		2021-06-27	1	8	0	1		2021-06-27	1
2021-07-04	1	1	0	2		2021-07-04	4	2	0	2		2021-07-04	11	3	6	1		2021-07-04	1	1	1	1		2021-07-04	1	1	0	4		2021-07-04	1	1	0	1		2021-07-04	2	1	0	0		2021-07-04	0	3	0	1		2021-07-04	1
2021-07-11	2	1	1	2		2021-07-11	4	2	0	3		2021-07-11	8	3	5	1		2021-07-11	1	1	1	1		2021-07-11	1	1	1	4		2021-07-11	0	1	0	1		2021-07-11	1	1	0	1		2021-07-11	0	2	0	1		2021-07-11	1
2021-07-18	3	2	1	2		2021-07-18	3	2	0	3		2021-07-18	10	2	5	1		2021-07-18	0	1	1	1		2021-07-18	1	1	0	3		2021-07-18	0	1	0	1		2021-07-18	2	2	0	0		2021-07-18	1	3	0	1		2021-07-18	1
2021-07-25	5	2	0	4		2021-07-25	3	2	0	3		2021-07-25	8	2	5	0		2021-07-25	1	2	1	1		2021-07-25	1	1	0	3		2021-07-25	1	1	0	1		2021-07-25	2	1	0	0		2021-07-25	1	3	1	1		2021-07-25	1
2021-08-01	7	2	1	5		2021-08-01	3	2	0	2		2021-08-01	11	2	7	0		2021-08-01	1	1	1	1		2021-08-01	1	1	0	2		2021-08-01	1	1	0	1		2021-08-01	4	1	0	1		2021-08-01	1	3	0	1		2021-08-01	1
2021-08-08	9	3	1	7		2021-08-08	3	2	0	3		2021-08-08	9	3	6	1		2021-08-08	1	1	1	1		2021-08-08	1	1	1	2		2021-08-08	1	1	0	1		2021-08-08	1	2	0	1		2021-08-08	1	3	0	1		2021-08-08	1
2021-08-15	7	3	1	7		2021-08-15	2	2	0	2		2021-08-15	11	4	6	0		2021-08-15	1	2	1	1		2021-08-15	1	1	1	2		2021-08-15	1	1	0	1		2021-08-15	3	3	0	0		2021-08-15	0	3	0	1		2021-08-15	1
2021-08-22	6	2	1	6		2021-08-22	2	2	0	2		2021-08-22	10	2	6	1		2021-08-22	1	3	1	1		2021-08-22	1	1	0	2		2021-08-22	1	1	0	1		2021-08-22	4	2	0	1		2021-08-22	1	3	0	1		2021-08-22	1
2021-08-29	5	3	0	6		2021-08-29	2	2	1	2		2021-08-29	10	2	4	0		2021-08-29	1	2	1	2		2021-08-29	1	1	0	2		2021-08-29	0	1	0	1		2021-08-29	4	2	0	0		2021-08-29	1	4	0	1		2021-08-29	1
2021-09-05	4	2	1	4		2021-09-05	3	2	0	2		2021-09-05	5	2	3	1		2021-09-05	0	2	1	1		2021-09-05	1	1	0	2		2021-09-05	1	1	0	1		2021-09-05	4	1	0	0		2021-09-05	0	4	0	1		2021-09-05	1
2021-09-12	3	2	1	4		2021-09-12	2	2	0	2		2021-09-12	6	2	3	1		2021-09-12	0	1	1	1		2021-09-12	1	1	1	2		2021-09-12	0	1	0	1		2021-09-12	4	2	0	0		2021-09-12	1	4	0	1		2021-09-12	1
2021-09-19	2	2	1	4		2021-09-19	2	2	0	2		2021-09-19	6	2	3	1		2021-09-19	1	1	1	1		2021-09-19	1	1	0	2		2021-09-19	0	1	0	1		2021-09-19	4	1	0	1		2021-09-19	1	4	0	1		2021-09-19	1
2021-09-26	2	2	1	4		2021-09-26	2	2	0	2		2021-09-26	6	3	2	1		2021-09-26	1	1	1	1		2021-09-26	1	1	0	2		2021-09-26	0	1	0	1		2021-09-26	5	4	0	1		2021-09-26	1	4	0	1		2021-09-26	1
2021-10-03	2	2	1	4		2021-10-03	1	2	0	2		2021-10-03	4	2	2	1		2021-10-03	1	1	1	1		2021-10-03	1	1	0	2		2021-10-03	1	1	0	1		2021-10-03	3	2	0	1		2021-10-03	0	3	0	1		2021-10-03	0
2021-10-10	2	2	0	4		2021-10-10	1	1	0	3		2021-10-10	3	2	1	0		2021-10-10	0	1	1	1		2021-10-10	1	1	0	3		2021-10-10	0	1	1	1		2021-10-10	2	2	0	1		2021-10-10	0	3	0	1		2021-10-10	1
2021-10-17	1	2	1	3		2021-10-17	1	1	0	2		2021-10-17	2	2	1	1		2021-10-17	1	1	1	1		2021-10-17	1	1	0	3		2021-10-17	1	1	1	1		2021-10-17	2	2	0	1		2021-10-17	1	3	1	1		2021-10-17	1
2021-10-24	1	2	1	4		2021-10-24	1	1	0	2		2021-10-24	2	1	1	1		2021-10-24	0	1	1	1		2021-10-24	1	1	0	3		2021-10-24	1	1	0	1		2021-10-24	2	2	0	0		2021-10-24	1	3	0	1		2021-10-24	1
2021-10-31	1	2	1	3		2021-10-31	1	1	1	2		2021-10-31	2	1	1	1		2021-10-31	0	1	1	1		2021-10-31	1	1	0	3		2021-10-31	0	1	0	1		2021-10-31	1	1	0	0		2021-10-31	1	3	0	1		2021-10-31	1
2021-11-07	1	2	0	3		2021-11-07	1	1	0	2		2021-11-07	2	1	1	0		2021-11-07	1	1	1	1		2021-11-07	1	1	0	3		2021-11-07	0	1	0	1		2021-11-07	2	3	0	1		2021-11-07	0	3	1	1		2021-11-07	1
2021-11-14	1	2	1	3		2021-11-14	1	2	0	2		2021-11-14	2	1	1	0		2021-11-14	1	1	1	1		2021-11-14	1	1	1	2		2021-11-14	1	1	0	1		2021-11-14	2	1	1	0		2021-11-14	0	3	0	1		2021-11-14	1
2021-11-21	1	1	0	3		2021-11-21	1	2	1	2		2021-11-21	2	1	1	1		2021-11-21	1	1	1	1		2021-11-21	1	1	0	5		2021-11-21	1	1	0	1		2021-11-21	1	1	0	1		2021-11-21	1	4	0	1		2021-11-21	1
2021-11-28	2	1	1	3		2021-11-28	2	2	0	2		2021-11-28	3	1	1	0		2021-11-28	1	1	1	1		2021-11-28	1	1	0	12		2021-11-28	1	1	0	1		2021-11-28	1	2	0	1		2021-11-28	1	5	1	0		2021-11-28	1
2021-12-05	2	1	1	3		2021-12-05	2	2	0	2		2021-12-05	2	1	4	1		2021-12-05	1	2	1	1		2021-12-05	1	1	0	6		2021-12-05	1	1	0	1		2021-12-05	1	2	0	0		2021-12-05	1	5	1	1		2021-12-05	1
2021-12-12	2	1	0	3		2021-12-12	1	2	0	2		2021-12-12	2	1	2	1		2021-12-12	1	2	2	1		2021-12-12	1	1	1	7		2021-12-12	1	1	0	1		2021-12-12	1	1	0	0		2021-12-12	1	4	0	1		2021-12-12	1
2021-12-19	7	2	0	4		2021-12-19	2	2	1	2		2021-12-19	2	1	1	1		2021-12-19	1	1	3	1		2021-12-19	1	1	0	4		2021-12-19	0	1	0	1		2021-12-19	1	1	0	1		2021-12-19	1	9	1	1		2021-12-19	1
2021-12-26	12	2	1	5		2021-12-26	2	2	0	2		2021-12-26	2	1	1	1		2021-12-26	1	2	11	1		2021-12-26	1	1	0	5		2021-12-26	0	1	1	1		2021-12-26	2	1	0	1		2021-12-26	1	20	1	1		2021-12-26	1
2022-01-02	18	4	1	7		2022-01-02	5	3	1	3		2022-01-02	7	2	14	0		2022-01-02	1	2	20	1		2022-01-02	1	1	0	5		2022-01-02	0	1	0	1		2022-01-02	8	1	0	0		2022-01-02	1	17	1	1		2022-01-02	1
2022-01-09	30	4	1	7		2022-01-09	6	3	0	3		2022-01-09	25	3	21	0		2022-01-09	1	2	10	1		2022-01-09	1	1	1	4		2022-01-09	1	1	0	1		2022-01-09	6	1	0	1		2022-01-09	1	17	1	1		2022-01-09	1
2022-01-16	23	2	1	5		2022-01-16	4	2	0	2		2022-01-16	21	3	11	1		2022-01-16	1	2	5	1		2022-01-16	1	1	1	4		2022-01-16	1	1	1	1		2022-01-16	5	2	0	1		2022-01-16	1	10	1	1		2022-01-16	1
2022-01-23	18	2	1	4		2022-01-23	2	2	0	2		2022-01-23	18	2	7	1		2022-01-23	1	1	3	1		2022-01-23	1	1	0	4		2022-01-23	1	2	1	1		2022-01-23	3	1	0	0		2022-01-23	1	6	1	1		2022-01-23	1
2022-01-30	9	1	1	3		2022-01-30	2	2	0	2		2022-01-30	15	2	6	1		2022-01-30	1	1	3	1		2022-01-30	1	1	0	2		2022-01-30	1	1	0	1		2022-01-30	2	1	0	1		2022-01-30	0	7	1	1		2022-01-30	1
2022-02-06	7	1	0	3		2022-02-06	1	1	0	2		2022-02-06	8	1	5	1		2022-02-06	0	0	1	1		2022-02-06	1	1	0	2		2022-02-06	1	1	0	1		2022-02-06	7	0	0	0		2022-02-06	1	5	0	0		2022-02-06	1
[truncated: 13 more columns]

## Sheet: mask (topic)
Category: All categories							Category: All categories							Category: All categories							Category: All categories							Category: All categories							Category: All categories							Category: All categories							Category: All categories
	United States
Week	Mask RSV (0-100)	policy (0-4)	Reproduction rate	Stringency index (0-100)	New cases/million		Week	Mask: (India)	policy (0-4)	Reproduction rate	Stringency index (0-100)	New cases/million		Week	Mask: (Brazil)	policy	Reproduction rate	Stringency index (0-100)	New cases/million		Week	Mask: (France)	policy	Reproduction rate	Stringency index (0-100)	New cases/million		Week	Mask: (United Kingdom)	policy	Reproduction rate	Stringency index (0-100)	New cases/million		Week	Mask: (Russia)	policy	Reproduction rate	Stringency index (0-100)	New cases/million		Week	Mask: (Turkey)	policy	Reproduction rate	Stringency index (0-100)	New cases/million		Week
2020-01-05	7	0					2020-01-05	10	0					2020-01-05	8	0					2020-01-05	3	0					2020-01-05	8	0					2020-01-05	14	0					2020-01-05	3	0					2020-01-05
2020-01-12	7	0					2020-01-12	10	0					2020-01-12	8	0					2020-01-12	3	0					2020-01-12	7	0					2020-01-12	13	0					2020-01-12	2	0					2020-01-12
2020-01-19	9	0					2020-01-19	10	0					2020-01-19	8	0					2020-01-19	5	0.571429					2020-01-19	10	0					2020-01-19	13	0					2020-01-19	3	0					2020-01-19
2020-01-26	16	0			0.00257143		2020-01-26	20	0					2020-01-26	12	0					2020-01-26	6	1		5.56	0.00642857		2020-01-26	19	0					2020-01-26	18	0					2020-01-26	5	0					2020-01-26
2020-02-02	12	0		5.56	0.00171429		2020-02-02	21	0		10.19	0.000285714		2020-02-02	11	0					2020-02-02	5	1		5.56	0.0105714		2020-02-02	14	0		11.11	0.0231429		2020-02-02	17	0		8.33	0		2020-02-02	5	0					2020-02-02
2020-02-09	10	0		5.56	0.000857143		2020-02-09	22	0		10.19	0		2020-02-09	13	0					2020-02-09	4	1		5.56	0.00214286		2020-02-09	14	0		11.11	0.0107143		2020-02-09	15	0		8.33	0		2020-02-09	4	0					2020-02-09
2020-02-16	9	0		5.56	0.000857143		2020-02-16	19	0		10.19	0		2020-02-16	22	0					2020-02-16	5	1		5.56	0		2020-02-16	9	0		11.11	0.0105714		2020-02-16	14	0		8.33	0		2020-02-16	5	0					2020-02-16
2020-02-23	30	0		5.56	0.00385714		2020-02-23	19	0		10.19	0		2020-02-23	22	0					2020-02-23	15	1		14.4857	0.186571		2020-02-23	23	0		11.11	0.0795714		2020-02-23	15	0		8.33	0		2020-02-23	14	0					2020-02-23
2020-03-01	22	0		14.6814	0.162143		2020-03-01	96	0		17.33	0.00314286		2020-03-01	13	0.857143		10.3171	0.00728571		2020-03-01	11	1	3.00429	42.6571	1.79671		2020-03-01	22	0		11.11	0.768429		2020-03-01	21	0		11.9043	0.0108571		2020-03-01	6	0					2020-03-01
2020-03-08	21	0.714286	3.39429	25.5286	1.10486		2020-03-08	72	0	1.97857	29.0986	0.00685714		2020-03-08	24	1		21.89	0.0921429		2020-03-08	10	1	2.78	44.7743	7.51114		2020-03-08	20	0	2.73	11.6386	4.61614		2020-03-08	23	0		24.1414	0.0451429		2020-03-08	18	0					2020-03-08
2020-03-15	36	1	3.53571	58.6629	9.88986		2020-03-15	100	0	2.11714	56.0186	0.0234286		2020-03-15	75	1	2.80286	58.1343	0.580714		2020-03-15	32	1	2.35429	78.04	21.0847		2020-03-15	28	0	2.32143	28.4386	13.3146		2020-03-15	51	0		52.7114	0.241571		2020-03-15	17	0		52.2486	1.11714		2020-03-15
2020-03-22	49	1	2.63	72.69	43.5084		2020-03-22	57	0	2.32714	96.1629	0.0674286		2020-03-22	66	2	2.31429	72.5543	1.92457		2020-03-22	26	1	1.87429	87.96	49.1657		2020-03-22	33	0	2.03429	76.9186	37.5893		2020-03-22	57	0	2.42143	62.7643	0.938		2020-03-22	16	0	3.76286	67.5929	11.3086		2020-03-22
2020-03-29	100	1.14286	1.81143	72.69	82.5216		2020-03-29	45	0.428571	1.87571	100	0.214857		2020-03-29	77	2	1.95143	74.54	4.30986		2020-03-29	36	1	1.43857	87.96	66.1183		2020-03-29	38	0	1.61143	79.63	63.9313		2020-03-29	100	0	2.36857	83.7986	3.39457		2020-03-29	26	0	2.11	75.93	27.771		2020-03-29
2020-04-05	99	2.85714	1.28286	72.69	94.8066		2020-04-05	53	2.28571	1.51286	100	0.550143		2020-04-05	82	2.28571	1.63714	74.54	6.921		2020-04-05	73	1	1.04571	87.96	34.9787		2020-04-05	29	0	1.23429	79.63	67.7287		2020-04-05	44	0	2.08	85.4543	8.66771		2020-04-05	100	0	1.60143	76.1943	47.4267		2020-04-05
2020-04-12	69	3	1.04	72.69	84.7477		2020-04-12	42	4	1.37286	100	0.746		2020-04-12	91	4	1.47571	74.54	10.6351		2020-04-12	51	1	0.795714	87.96	196.655		2020-04-12	34	0	1.08143	79.63	67.2826		2020-04-12	38	0	1.98429	85.19	22.7231		2020-04-12	28	0	1.18857	76.4586	50.667		2020-04-12
2020-04-19	60	3	1.01286	72.69	88.5529		2020-04-19	42	4	1.38429	96.8286	1.08286		2020-04-19	100	4	1.46571	74.54	15.1311		2020-04-19	70	1	0.654286	87.96	22.8497		2020-04-19	34	0	1.02714	79.63	68.8346		2020-04-19	31	3	1.56143	85.19	37.0039		2020-04-19	14	0	0.907143	76.1943	42.7416		2020-04-19
2020-04-26	60	3	0.971429	72.69	83.014		2020-04-26	44	4	1.39143	96.3	1.37543		2020-04-26	88	4	1.47714	77.31	25.2183		2020-04-26	84	1	0.652857	87.96	18.0761		2020-04-26	40	0.714286	0.947143	79.63	65.4476		2020-04-26	31	3	1.37857	85.19	48.4304		2020-04-26	13	0	0.744286	75.93	27.8884		2020-04-26
2020-05-03	53	3	0.927143	72.69	75.3397		2020-05-03	49	4	1.30143	83.9914	2.36914		2020-05-03	87	4	1.42286	79.96	39.361		2020-05-03	100	1	0.644286	87.96	16.8957		2020-05-03	33	1	0.842857	79.63	47.8271		2020-05-03	30	3	1.35	85.19	73.0599		2020-05-03	14	0	0.751429	75.93	21.401		2020-05-03
2020-05-10	49	3	0.917143	72.69	66.9194		2020-05-10	61	4	1.32143	81.94	2.85443		2020-05-10	62	4	1.37857	81.02	51.704		2020-05-10	68	1.85714	0.644286	78.4371	7.22086		2020-05-10	51	1	0.82	74.3414	41.4516		2020-05-10	30	3	1.08286	80.2257	71.831		2020-05-10	12	0	0.802857	75.93	18.3976		2020-05-10
2020-05-17	45	3	0.948571	72.69	65.8829		2020-05-17	64	4	1.26429	81.94	4.18029		2020-05-17	50	4	1.37429	81.02	78.8101		2020-05-17	30	2	0.847143	76.85	6.64243		2020-05-17	30	1	0.791429	71.3	33.993		2020-05-17	23	3	0.95	78.24	62.5024		2020-05-17	10	0	0.731429	75.93	12.7986		2020-05-17
2020-05-24	42	3	0.954286	72.69	62.7124		2020-05-24	63	4	1.22857	81.94	5.16757		2020-05-24	43	4	1.28714	81.02	101.037		2020-05-24	18	2	1.21286	75.5286	12.8063		2020-05-24	24	1	0.732857	70.7686	22.507		2020-05-24	21	3	0.955714	78.24	59.4223		2020-05-24	9	0	0.848571	75.93	12.4593		2020-05-24
2020-05-31	31	3	1.00286	72.69	64.7176		2020-05-31	72	4	1.18286	86.7057	6.64314		2020-05-31	42	4	1.21429	77.84	116.144		2020-05-31	13	2	1.05286	73.0143	4.82671		2020-05-31	37	1	0.74	67.8543	17.6877		2020-05-31	19	3	0.987143	75.0686	60.2389		2020-05-31	10	0	0.862857	65.61	10.2723		2020-05-31
2020-06-07	30	3	1.02429	72.69	63.7387		2020-06-07	69	4	1.20857	87.5	7.61757		2020-06-07	37	4	1.12	77.31	116.838		2020-06-07	12	2	0.86	72.22	7.31843		2020-06-07	36	1	0.797143	72.3557	14.831		2020-06-07	18	3	0.988571	70.5686	60.0714		2020-06-07	8	4	1.09429	63.89	12.5299		2020-06-07
2020-06-14	40	3	1.15571	69.51	78.4933		2020-06-14	56	4	1.23857	87.5	9.17886		2020-06-14	37	4	1.22714	77.31	169.846		2020-06-14	10	2	0.892857	72.22	7.77629		2020-06-14	34	1	0.832857	71.5643	13.7773		2020-06-14	15	3	0.944286	68.98	55.5169		2020-06-14	12	4	1.16	63.89	16.489		2020-06-14
2020-06-21	53	3	1.28571	68.98	111.598		2020-06-21	49	4	1.21857	87.5	12.1397		2020-06-21	35	4	1.19571	77.31	141.676		2020-06-21	9	2	0.981429	54.76	7.24014		2020-06-21	26	1.85714	0.771429	71.3	10.7634		2020-06-21	15	3	0.91	68.98	49.5573		2020-06-21	12	4	1.04857	63.89	15.7734		2020-06-21
2020-06-28	59	3.57143	1.25714	68.98	143.893		2020-06-28	54	4	1.21857	87.5	14.7947		2020-06-28	40	4	1.07429	78.37	174.869		2020-06-28	8	2	1.06286	51.85	6.577		2020-06-28	31	2	0.728571	71.1014	5.42886		2020-06-28	15	3	0.922857	68.98	45.8056		2020-06-28	8	4	0.951429	63.89	14.6599		2020-06-28
2020-07-05	57	4	1.19857	68.98	172.959		2020-07-05	54	4	1.25286	87.5	18.0809		2020-07-05	36	4	1.02429	81.02	176.118		2020-07-05	9	2	1.09571	51.0571	7.87157		2020-07-05	39	2	1.02143	65.1443	8.50157		2020-07-05	14	3	0.958571	68.98	44.9241		2020-07-05	8	4	0.884286	63.89	12.382		2020-07-05
2020-07-12	64	4	1.13286	68.98	194.361		2020-07-12	56	4	1.25286	87.5	23.4017		2020-07-12	32	4	1.00286	81.02	155.992		2020-07-12	19	2	1.17857	46.3	8.01986		2020-07-12	100	2	1.11571	64.35	10.7216		2020-07-12	15	2.14286	0.964286	64.22	43.8289		2020-07-12	6	4	0.9	63.89	11.3156		2020-07-12
2020-07-19	57	4	1.05286	67.3943	198.136		2020-07-19	65	4	1.18714	87.5	31.5623		2020-07-19	32	4	1.12143	81.02	214.296		2020-07-19	25	2.85714	1.31571	46.3	12.3783		2020-07-19	81	2	1.04429	64.35	9.66786		2020-07-19	14	2	0.94	62.5	40.2563		2020-07-19	6	4	0.941429	51.7186	10.8449		2020-07-19
2020-07-26	48	4	0.975714	67.13	187.993		2020-07-26	45	4	1.13143	87.2357	37.43		2020-07-26	29	4	1.06857	76.26	208.951		2020-07-26	15	3	1.36429	46.3	15.4359		2020-07-26	52	2	1.08571	65.1443	11.0253		2020-07-26	15	2	0.94	62.5	37.7507		2020-07-26	5	4	1.01	42.59	11.2481		2020-07-26
2020-08-02	40	4	0.945714	67.13	167.05		2020-08-02	39	4	1.08857	85.65	41.2439		2020-08-02	27	4	1.01857	72.69	204.549		2020-08-02	20	3.85714	1.41857	46.3	21.3854		2020-08-02	39	2	1.12286	69.91	12.2129		2020-08-02	15	2	0.944286	62.5	35.9051		2020-08-02	6	4	1.10571	45.7671	13.0237		2020-08-02
2020-08-09	40	4	0.938571	67.13	168.264		2020-08-09	38	4	1.07	85.65	44.7969		2020-08-09	26	4	0.992857	72.2929	201.415		2020-08-09	23	4	1.46143	46.8286	37.0269		2020-08-09	32	2	1.15571	68.32	15.9724		2020-08-09	15	2	0.955714	62.5	34.5071		2020-08-09	6	4	1.08571	48.15	14.2701		2020-08-09
2020-08-16	34	4	0.865714	67.13	129.31		2020-08-16	36	4	1.1	85.65	46.6469		2020-08-16	24	4	0.945714	69.91	177.895		2020-08-16	26	4	1.42143	48.15	48.189		2020-08-16	27	2.85714	1.09143	66.2	15.1411		2020-08-16	14	2	0.958571	60.12	33.017		2020-08-16	7	4	1.06714	48.15	14.9756		2020-08-16
2020-08-23	31	4	0.914286	67.13	125.03		2020-08-23	35	4	1.11	85.65	51.0356		2020-08-23	23	4	0.971429	73.0814	175.896		2020-08-23	33	4	1.41286	48.15	73.3779		2020-08-23	31	3	1.15429	66.2	17.095		2020-08-23	13	2	0.977143	54.17	32.3503		2020-08-23	7	4	1.10286	48.15	16.8519		2020-08-23
2020-08-30	28	4	0.934286	67.13	122.582		2020-08-30	33	4	1.08857	85.65	58.5489		2020-08-30	21	4	0.95	70.4386	184.082		2020-08-30	33	4	1.34	47.95	95.4479		2020-08-30	28	3	1.29571	64.8786	23.9147		2020-08-30	13	2	1.01857	41.9343	33.8344		2020-08-30	6	4	1.10143	46.2943	18.7536		2020-08-30
2020-09-06	27	4	0.942857	66.4686	104.811		2020-09-06	37	4	1.02286	85.65	65.6709		2020-09-06	20	4	0.89	69.91	128.946		2020-09-06	22	4	1.26857	48.61	120.736		2020-09-06	26	3	1.40857	64.35	44.0087		2020-09-06	13	2	1.04571	38.0971	35.7673		2020-09-06	7	4	1.04571	56.5471	19.1616		2020-09-06
2020-09-13	28	4	1.04143	62.5	123.956		2020-09-13	35	4	0.965714	85.65	66.2571		2020-09-13	19	4	0.954286	69.91	141.643		2020-09-13	19	4	1.22714	48.61	142.963		2020-09-13	27	3	1.33429	65.5414	52.77		2020-09-13	12	2	1.07143	38.89	38.4303		2020-09-13	7	4	1.02857	73.61	19.6759		2020-09-13
2020-09-20	27	4	1.02857	62.5	125.733		2020-09-20	35	4	0.935714	84.0643	60.6849		2020-09-20	19	4	0.937143	68.3214	126.715		2020-09-20	16	4	1.19571	47.6857	180.759		2020-09-20	37	3	1.38286	66.5329	81.5393		2020-09-20	12	2	1.13857	40.2114	44.6393		2020-09-20	7	4	0.997143	70.4386	19.5164		2020-09-20
2020-09-27	27	4	1.03571	62.5	129.368		2020-09-27	32	4	0.91	79.4329	57.0891		2020-09-27	18	4	0.955714	67.13	125.515		2020-09-27	14	4	1.16	49.54	167.167		2020-09-27	28	3	1.45857	67.59	106.319		2020-09-27	14	2	1.23714	42.7257	58.8946		2020-09-27	6	4	0.927143	69.91	16.8789		2020-09-27
2020-10-04	27	4	1.09429	62.5	142.58		2020-10-04	34	4	0.88	73.61	51.7161		2020-10-04	18	4	0.925714	65.5443	117.186		2020-10-04	13	4	1.23571	48.7457	238.85		2020-10-04	27	3	1.49143	67.59	232.167		2020-10-04	16	2	1.26143	47.69	77.9159		2020-10-04	6	4	1.02714	71.2314	18.5066		2020-10-04
2020-10-11	26	4	1.13714	65.1429	165.537		2020-10-11	30	4	0.857143	69.6414	45.1867		2020-10-11	18	4	0.921429	63.43	94.681		2020-10-11	14	4	1.30286	44.7743	314.191		2020-10-11	26	3	1.26857	61.2471	240.094		2020-10-11	17	2	1.21571	45.7043	95.7279		2020-10-11	6	4	1.06	71.2314	19.565		2020-10-11
2020-10-18	27	4	1.17857	66.2	206.789		2020-10-18	29	4	0.89	64.35	37.9606		2020-10-18	20	4	0.991429	61.8414	105.478		2020-10-18	16	4	1.34143	49.54	463.687		2020-10-18	25	3	1.21286	67.8571	311.298		2020-10-18	17	2	1.15143	44.91	108.911		2020-10-18	6	4	1.13571	69.91	23.6956		2020-10-18
2020-10-25	29	4	1.19857	63.0286	244.309		2020-10-25	29	4	0.94	62.3643	32.7327		2020-10-25	20	4	0.964286	57.87	102.42		2020-10-25	21	4	1.33429	57.8714	596.2		2020-10-25	27	3	1.12286	75	330.288		2020-10-25	19	2	1.10143	44.91	116.515		2020-10-25	5	4	1.11	66.7343	26.1767		2020-10-25
2020-11-01	17	4	1.26429	62.5	328.298		2020-11-01	26	4	0.931429	61.57	33.1841		2020-11-01	16	4	0.964286	57.87	78.8569		2020-11-01	21	4	1.23429	78.7	1057.77		2020-11-01	24	3	1.05571	74.2057	334.823		2020-11-01	17	2	1.10857	44.91	131.102		2020-11-01	5	4	1.07714	62.5	27.5021		2020-11-01
2020-11-08	24	4	1.26714	64.8829	439.006		2020-11-08	28	4	0.971429	61.57	31.4569		2020-11-08	18	4	1.19	55.2271	130.513		2020-11-08	15	4	0.921429	78.7	436.362		2020-11-08	19	3	1.04143	66.1343	362.336		2020-11-08	15	2	1.09857	44.91	144.573		2020-11-08	6	4	1.15143	62.5	32.4476		2020-11-08
2020-11-15	27	4	1.18857	74.0057	516.774		2020-11-15	31	4	0.96	62.6286	28.8323		2020-11-15	17	4	1.15286	54.17	136.684		2020-11-15	11	4	0.761429	78.7	364.733		2020-11-15	18	3	0.924286	65.6043	312.322		2020-11-15	16	2	1.08857	46.8957	156.383		2020-11-15	6	4	1.41714	63.5571	49.9749		2020-11-15
2020-11-22	23	4	1.07	75.46	507.418		2020-11-22	35	4	0.895714	68.98	30.461		2020-11-22	18	4	1.15857	56.2843	160.968		2020-11-22	10	4	0.685714	78.1714	173.748		2020-11-22	17	3	0.838571	67.59	234.397		2020-11-22	15	2	1.09	47.69	172.254		2020-11-22	6	4	2.61143	66.2	231.047		2020-11-22
2020-11-29	21	4	1.11571	73.3457	586.44		2020-11-29	29	4	0.857143	68.98	25.7644		2020-11-29	19	4	1.15857	61.4443	189.097		2020-11-29	9	4	0.771429	75	154.479		2020-11-29	16	3	0.914286	66.0043	211.813		2020-11-29	14	2	1.07	47.69	183.048		2020-11-29	5	4	1.62714	66.2	368.799		2020-11-29
2020-12-06	21	4	1.10143	71.76	650.958		2020-12-06	27	4	0.845714	68.98	21.8176		2020-12-06	19	4	1.1	62.8986	203.12		2020-12-06	9	4	0.912857	75	177.723		2020-12-06	16	3	1.09143	66.5329	262.673		2020-12-06	15	2	1.03571	47.69	187.575		2020-12-06	5	4	0.897143	63.0286	369.796		2020-12-06
2020-12-13	19	4	1.04	71.76	666.016		2020-12-13	26	4	0.861429	68.98	17.8589		2020-12-13	20	4	1.07286	64.7471	222.543		2020-12-13	9	4	1.01286	67.0643	201.937		2020-12-13	16	3	1.27286	72.8843	364.042		2020-12-13	15	2	1.01714	47.69	186.577		2020-12-13	5	4	0.364286	62.5	326.686		2020-12-13
2020-12-20	18	4	0.951429	71.76	591.943		2020-12-20	25	4	0.87	68.98	16.058		2020-12-20	17	4	0.941429	64.35	167.829		2020-12-20	8	4	1.03286	63.89	191.476		2020-12-20	14	3	1.30714	77.4457	528.097		2020-12-20	15	2	1.02	47.69	195.331		2020-12-20	5	4	0.434286	62.5	216.846		2020-12-20
2020-12-27	18	4	1.04571	71.76	643.074		2020-12-27	25	4	0.904286	68.98	13.9549		2020-12-27	16	4	0.974286	64.35	166.749		2020-12-27	8	4	1.07143	63.89	195.845		2020-12-27	14	3	1.29714	79.63	720.417		2020-12-27	15	2	0.964286	47.69	183.844		2020-12-27	5	4	0.561429	70.4357	165.735		2020-12-27
2021-01-03	18	4	1.08857	71.76	744.654		2021-01-03	23	4	0.885714	68.98	12.9507		2021-01-03	19	4	1.16571	63.1586	241.508		2021-01-03	8	4	1.12429	63.89	262.909		2021-01-03	19	3	1.17429	85.58	875.11		2021-01-03	18	2	0.92	49.6686	160.837		2021-01-03	4	4	0.7	71.6271	142.925		2021-01-03
2021-01-10	20	4	0.96	71.76	671.427		2021-01-10	26	4	0.892857	68.98	11.0419		2021-01-10	20	4	1.12143	66.7329	253.61		2021-01-10	8	4	1.11143	63.89	269.331		2021-01-10	21	3	0.95	87.96	712.217		2021-01-10	14	2	0.955714	50.46	159.613		2021-01-10	5	4	0.701429	67.66	106.748		2021-01-10
2021-01-17	22	4	0.855714	71.76	525.885		2021-01-17	23	4	0.914286	68.98	9.89843		2021-01-17	23	4	1.03143	72.69	240.881		2021-01-17	15	4	1.09143	63.89	299.035		2021-01-17	20	3	0.818571	87.96	544.92		2021-01-17	14	2	0.931429	50.46	148.08		2021-01-17	4	4	0.694286	73.61	73.3463		2021-01-17
2021-01-24	24	4	0.842857	71.76	454.056		2021-01-24	23	4	0.921429	64.4814	9.39514		2021-01-24	25	4	0.994286	70.7043	239.531		2021-01-24	10	4	1.05857	63.89	302.356		2021-01-24	19	3	0.735714	87.96	374.569		2021-01-24	13	2	0.894286	49.9314	129.058		2021-01-24	4	4	0.912857	70.1729	78.2347		2021-01-24
2021-01-31	21	4	0.805714	69.6457	365.878		2021-01-31	23	4	0.967143	61.57	8.22114		2021-01-31	22	4	0.957143	69.91	215.086		2021-01-31	13	4	1.03571	63.89	295.696		2021-01-31	18	3	0.721429	87.96	280.643		2021-01-31	13	2.85714	0.887143	45.9629	114.93		2021-01-31	4	4	1.04857	68.8529	90.5174		2021-01-31
2021-02-07	21	4	0.772857	68.06	283.747		2021-02-07	22	4	1.06429	61.57	8.056		2021-02-07	24	4	0.978571	69.91	209.936		2021-02-07	12	4	1.01429	60.7186	278.455		2021-02-07	16	3	0.714286	87.96	203.948		2021-02-07	13	2.42857	0.89	45.83	102.689		2021-02-07	5	4	1.02571	69.2429	92.5753		2021-02-07
2021-02-14	17	4	0.758571	68.06	203.09		2021-02-14	21	4	1.12571	61.57	8.88986		2021-02-14	24	4	1.02286	73.0814	218.329		2021-02-14	10	4	1.03	60.19	285.297		2021-02-14	15	3	0.754286	87.96	164.635		2021-02-14	14	2	0.88	45.83	90.9411		2021-02-14	4	4	0.982857	71.8229	87.3174		2021-02-14
2021-02-21	17	4	0.87	68.06	207.523		2021-02-21	26	4	1.15286	62.6329	10.7731		2021-02-21	26	4	1.09714	73.61	253.942		2021-02-21	9	4	1.05571	63.0986	324.43		2021-02-21	16	3	0.752857	86.3743	135.832		2021-02-21	15	2	0.877143	45.83	80.0306		2021-02-21	4	4	1.11286	72.22	102.953		2021-02-21
2021-02-28	23	4	0.885714	66.47	182.609		2021-02-28	22	4	1.26857	63.43	11.6946		2021-02-28	33	4	1.13286	67.6586	281.567		2021-02-28	8	4	1.05714	66.0071	310.365		2021-02-28	15	3	0.734286	86.11	89.708		2021-02-28	15	2	0.907143	44.2443	75.0149		2021-02-28	4	4	1.19	66.1343	127.778		2021-02-28
2021-03-07	19	4	0.904286	64.35	162.598		2021-03-07	23	4	1.41286	59.4586	15.199		2021-03-07	32	4	1.11143	67.13	334.4		2021-03-07	7	4	1.1	65.61	345.184		2021-03-07	14	3	0.825714	82.6743	84.7814		2021-03-07	15	2	0.9	40.28	66.1956		2021-03-07	4	4	1.22286	70.1029	162.577		2021-03-07
2021-03-14	16	4	0.972857	64.35	165.994		2021-03-14	24	4	1.41571	57.87	24.6141		2021-03-14	35	4	1.07714	69.2443	341.398		2021-03-14	8	4	1.16	65.61	438.153		2021-03-14	14	3	0.892857	78.9657	78.4439		2021-03-14	14	2	0.942857	40.28	65.0294		2021-03-14	4	4	1.28143	72.22	212.804		2021-03-14
2021-03-21	16	4	1.06571	62.6286	185.329		2021-03-21	26	4	1.42143	57.87	38.1894		2021-03-21	30	4	1.04143	70.83	360.384		2021-03-21	8	4	1.17286	69.8414	543.75		2021-03-21	13	3	0.905714	77.51	79.401		2021-03-21	17	2	0.948571	40.28	61.2226		2021-03-21	4	4	1.36	72.22	313.155		2021-03-21
2021-03-28	17	4	1.05571	57.8671	196.409		2021-03-28	28	4	1.48286	60.2514	52.6854		2021-03-28	24	4	0.962857	70.83	307.915		2021-03-28	7	4	1.11714	68.52	494.654		2021-03-28	12	3	0.805714	70.37	58.4667		2021-03-28	16	2	0.961429	36.57	59.2639		2021-03-28	5	4	1.35857	72.22	446.728		2021-03-28
2021-04-04	17	4	1.05286	56.94	205.865		2021-04-04	37	4	1.47857	70.5714	89.5336		2021-04-04	24	4	0.988571	70.83	328.473		2021-04-04	7	4	1.08571	73.5457	421.594		2021-04-04	13	3	0.785714	70.37	22.9449		2021-04-04	16	2	0.978571	41.3357	58.503		2021-04-04	5	4	1.3	72.22	593.451		2021-04-04
2021-04-11	16	4	1.00143	56.94	204.394		2021-04-11	47	4	1.38286	69.91	146.526		2021-04-11	24	4	0.97	70.83	307.237		2021-04-11	7	4	1.05429	75	676.765		2021-04-11	13	3	0.888571	62.4329	37.4803		2021-04-11	15	2	0.992857	42.13	58.65		2021-04-11	5	4	1.18429	80.1557	695.973		2021-04-11
2021-04-18	17	4	0.91	56.94	178.909		2021-04-18	72	4	1.21857	73.0814	222.698		2021-04-18	21	4	0.941429	62.5014	269.141		2021-04-18	6	4	0.924286	75	452.226		2021-04-18	13	3	0.921429	61.11	36.2133		2021-04-18	15	2	0.998571	38.1586	58.206		2021-04-18	5	4	0.975714	83.33	636.27		2021-04-18
2021-04-25	20	4	0.872857	56.94	150.144		2021-04-25	74	4	1.07714	73.61	266.283		2021-04-25	21	4	0.982857	60.65	279.098		2021-04-25	6	4	0.842857	75	357.704		2021-04-25	12	3	0.915714	61.11	32.0536		2021-04-25	14	2	1	36.57	58.6596		2021-04-25	4	4	0.762857	86.51	433.382		2021-04-25
2021-05-02	17	4	0.837143	56.94	126.252		2021-05-02	62	4	0.924286	73.61	280.773		2021-05-02	21	4	1.01	57.47	283.773		2021-05-02	6	4	0.81	65.4771	266.27		2021-05-02	13	3	0.96	59.9186	30.4974		2021-05-02	17	2	0.971429	36.57	55.2476		2021-05-02	4	4	0.651429	87.04	280.083		2021-05-02
2021-05-09	34	4	0.812857	52.31	102.186		2021-05-09	59	4	0.818571	80.75	244.826		2021-05-09	21	4	1.03143	57.47	294.181		2021-05-09	6	4	0.81	63.89	203.155		2021-05-09	15	3	1.02571	59.72	33.0127		2021-05-09	12	2	1.01143	36.57	57.7421		2021-05-09	4	4	0.558571	87.04	152.396		2021-05-09
2021-05-16	28	4	0.777143	52.31	77.7854		2021-05-16	49	4	0.735714	81.94	189.264		2021-05-16	22	4	1.02714	60.65	304.511		2021-05-16	6	4	0.831429	58.5986	195.404		2021-05-16	15	3	1.12	62.1029	24.2896		2021-05-16	11	2	1.01429	36.57	58.738		2021-05-16	4	4	0.65	78.3057	120.588		2021-05-16
2021-05-23	18	3	0.758571	46.76	63.0993		2021-05-23	46	4	0.68	81.94	139.911		2021-05-23	24	4	0.994286	63.0286	283.415		2021-05-23	6	4	0.811429	54.63	136.715		2021-05-23	12	3	1.25	62.5	42.9469		2021-05-23	11	2	1.01429	36.57	59.0481		2021-05-23	4	4	0.727143	74.8643	96.3044		2021-05-23
2021-05-30	16	3	0.752857	46.76	44.0107		2021-05-30	39	4	0.664286	81.94	93.7617		2021-05-30	23	4	1.00571	66.2	289.83		2021-05-30	6	4	0.764286	54.63	104.631		2021-05-30	12	3	1.36714	60.9129	64.3521		2021-05-30	11	2	1.03143	36.57	61.2971		2021-05-30	4	4	0.767143	67.4557	78.307		2021-05-30
2021-06-06	15	3	0.85	46.76	43.1409		2021-06-06	34	4	0.678571	81.94	64.6566		2021-06-06	24	4	1.05	61.4429	315.075		2021-06-06	7	4	0.685714	54.63	64.0677		2021-06-06	12	3	1.39286	51.39	98.1193		2021-06-06	11	2	1.16429	36.57	74.1316		2021-06-06	3	4	0.857143	63.7529	71.9654		2021-06-06
2021-06-13	17	3	0.858571	57.08	34.8766		2021-06-13	31	4	0.742857	81.94	45.2933		2021-06-13	21	4	1.06571	60.65	335.935		2021-06-13	16	3.14286	0.664286	54.63	37.7239		2021-06-13	14	3	1.35714	51.39	130.929		2021-06-13	13	2.85714	1.25429	47.4186	101.733		2021-06-13	3	4	0.904286	61.11	66.8117		2021-06-13
2021-06-20	13	3	0.978571	61.1743	37.2574		2021-06-20	32	4	0.82	81.94	36.0279		2021-06-20	20	4	0.982857	60.65	336.453		2021-06-20	5	2	0.762857	47.22	27.6319		2021-06-20	12	3	1.43	51.39	203.029		2021-06-20	12	3	1.23286	49.54	126.759		2021-06-20	3	4	0.945714	61.11	65.4057		2021-06-20
2021-06-27	14	3	1.08143	61.57	38.7137		2021-06-27	31	4	0.882857	81.94	32.013		2021-06-27	17	4	0.855714	60.65	237.372		2021-06-27	5	2	0.998571	46.4257	32.3483		2021-06-27	17	3	1.45429	51.39	339.514		2021-06-27	13	3	1.18286	49.67	149.012		2021-06-27	4	4	0.934286	56.3486	60.8501		2021-06-27
2021-07-04	12	3	1.34571	56.4143	57.39		2021-07-04	30	4	0.924286	81.94	29.9153		2021-07-04	18	4	0.87	58.53	217.608		2021-07-04	5	2	1.29429	45.3014	52.5157		2021-07-04	15	3	1.34	51.39	441.862		2021-07-04	14	3	1.11714	34.8529	165.747		2021-07-04	3	4	0.99	50	60.3494		2021-07-04
2021-07-11	14	3	1.49143	49.54	95.1237		2021-07-11	26	4	0.967143	81.94	27.5626		2021-07-11	17	4	0.895714	56.94	193.188		2021-07-11	5	2.85714	1.56286	43.98	99.4354		2021-07-11	15	3	1.28571	51.39	623.831		2021-07-11	13	3	1.04714	30.09	167.72		2021-07-11	3	4	1.17571	50	76.8437		2021-07-11
2021-07-18	17	3	1.52	49.54	155.338		2021-07-18	25	4	1.00857	79.8257	27.2546		2021-07-18	17	4	0.988571	56.94	207.574		2021-07-18	8	3	1.64286	43.98	261.807		2021-07-18	18	3	1.04714	45.0386	596.392		2021-07-18	12	3	0.992857	30.09	162.118		2021-07-18	3	4	1.35714	50	109.758		2021-07-18
2021-07-25	31	3	1.48429	49.54	236.531		2021-07-25	23	4	0.981429	75.0686	29.1089		2021-07-25	17	4	0.915714	56.94	164.975		2021-07-25	8	3	1.41286	43.98	314.738		2021-07-25	12	3	0.852857	43.98	393.861		2021-07-25	13	3	0.971429	30.09	156.211		2021-07-25	3	4	1.63429	50	234.617		2021-07-25
2021-08-01	29	3	1.39714	49.54	332.946		2021-08-01	24	4	0.952857	74.54	28.5663		2021-08-01	19	4	0.897143	52.9757	156.179		2021-08-01	7	3	1.21429	43.98	334.717		2021-08-01	12	3	0.918571	43.98	389.798		2021-08-01	13	3	0.974286	44.3786	151.873		2021-08-01	3	4	1.28714	50	283.548		2021-08-01
2021-08-08	29	3	1.26	54.1686	389.48		2021-08-08	24	4	0.957143	74.54	26.4634		2021-08-08	18	4	0.905714	51.39	132.511		2021-08-08	7	3	1.1	59.9886	350.322		2021-08-08	11	3	1.00143	43.98	416.9		2021-08-08	12	3	0.965714	44.1171	146.909		2021-08-08	3	4	1.04571	42.4614	275.433		2021-08-08
2021-08-15	28	3	1.16857	56.02	446.395		2021-08-15	23	4	1.07	71.36	23.7506		2021-08-15	19	4	0.938571	51.39	137.976		2021-08-15	6	3	0.987143	66.67	323.809		2021-08-15	11	3	1.06143	43.98	461.272		2021-08-15	12	3	0.957143	43.06	140.104		2021-08-15	3	4	0.92	32.41	230.531		2021-08-15
2021-08-22	25	3	1.10429	56.02	467.673		2021-08-22	23	4	1.03	70.83	27.7627		2021-08-22	18	4	0.89	51.39	115.5		2021-08-22	6	3	0.891429	66.67	268.66		2021-08-22	11	3	1.06143	43.98	498.142		2021-08-22	12	3	0.941429	50.9886	130.359		2021-08-22	3	4	0.948571	32.41	222.591		2021-08-22
2021-08-29	21	3	1.05	54.4286	494.529		2021-08-29	23	4	0.912857	70.83	30.1053		2021-08-29	18	3.42857	0.868571	52.9786	98.541		2021-08-29	7	3	0.832857	66.67	205.919		2021-08-29	11	3	1.05	43.98	509.744		2021-08-29	10	3	0.952857	52.31	124.778		2021-08-29	3	4	1.05857	31.88	250.486		2021-08-29
2021-09-05	19	3	1.00143	52.31	441.48		2021-09-05	22	4	0.898571	67.6586	25.4514		2021-09-05	16	3	0.891429	54.17	75.876		2021-09-05	6	3	0.781429	66.67	151.61		2021-09-05	11	3	1.00714	43.1857	536.898		2021-09-05	9	3	0.974286	54.9557	122.468		2021-09-05	4	4	1.07	58.8629	265.809		2021-09-05
2021-09-12	17	3	0.971429	55.49	445.432		2021-09-12	23	4	0.892857	65.28	21.6573		2021-09-12	16	3	1.28286	54.17	88.8967		2021-09-12	5	3	0.768571	66.67	110.706		2021-09-12	11	3	0.938571	41.2	425.839		2021-09-12	11	3	1.02429	58.9271	128.3		2021-09-12	4	4	1.12286	63.89	309.025		2021-09-12
2021-09-19	16	3	0.894286	56.02	360.128		2021-09-19	23	4	0.847143	65.28	20.9746		2021-09-19	15	3	1.04429	54.17	82.6913		2021-09-19	7	3	0.784286	66.67	85.1479		2021-09-19	11	3	1.01429	41.2	483.173		2021-09-19	10	3	1.06143	57.87	137.904		2021-09-19	3	4	1.06286	63.89	323.834		2021-09-19
2021-09-26	16	3	0.888571	56.02	325.543		2021-09-26	20	4	0.842857	65.28	16.5226		2021-09-26	15	3	0.812857	54.17	69.6743		2021-09-26	7	2	0.825714	66.67	71.5473		2021-09-26	11	3	1.02857	41.2	502.612		2021-09-26	9	2.28571	1.10143	55.2271	155.272		2021-09-26	3	4	1.04143	60.7129	331.391		2021-09-26
2021-10-03	14	3	0.882857	56.02	286.772		2021-10-03	17	4	0.841429	60.5143	14.3094		2021-10-03	14	3	0.847143	54.17	72.9774		2021-10-03	6	2	0.904286	66.67	61.9637		2021-10-03	11	3	1.05286	41.2	523.374		2021-10-03	9	2	1.12143	54.17	177.548		2021-10-03	3	4	1.04143	63.89	344.812		2021-10-03
2021-10-10	14	3	0.887143	56.02	254.22		2021-10-10	18	4	0.891429	54.9614	11.7127		2021-10-10	12	3	0.817143	54.17	47.013		2021-10-10	5	2	0.971429	66.67	69.545		2021-10-10	11	3	1.09857	41.2	595.009		2021-10-10	9	2	1.13571	54.6986	201.753		2021-10-10	3	4	1.02571	63.89	359.451		2021-10-10
2021-10-17	15	3	0.89	56.02	219.06		2021-10-17	17	4	0.89	50.99	11.0467		2021-10-17	13	3	0.947143	46.2329	57.9016		2021-10-17	5	2	1.04714	66.67	75.431		2021-10-17	14	3	1.08	45.9657	693.026		2021-10-17	10	2	1.13857	56.02	236.158		2021-10-17	2	4	0.965714	63.89	330.674		2021-10-17
2021-10-24	16	3	0.962857	56.02	217.148		2021-10-24	16	4	0.882857	45.7029	10.0301		2021-10-24	15	3	0.95	44.91	52.8794		2021-10-24	5	2	1.11143	66.67	84.1543		2021-10-24	15	3	0.977143	46.76	597.977		2021-10-24	10	2	1.10143	56.02	254.306		2021-10-24	2	4	0.94	52.7757	305.774		2021-10-24
2021-10-31	12	3	1.00429	56.02	220.081		2021-10-31	16	4	0.917143	44.91	8.42814		2021-10-31	12	3	0.952857	42.6586	46.9987		2021-10-31	6	2	1.21571	66.67	102.576		2021-10-31	10	3	0.928571	46.76	529.308		2021-10-31	11	2	1.06	58.0057	269.712		2021-10-31	2	4	1.02286	49.07	331.489		2021-10-31
2021-11-07	10	3	1.07857	51.2543	242.899		2021-11-07	17	4	0.902857	40.9386	8.38614		2021-11-07	11	3	0.985714	41.2	52.6231		2021-11-07	5	2	1.32571	66.67	140.368		2021-11-07	9	3	0.985714	46.76	531.449		2021-11-07	10	2	1.00571	41.34	262.167		2021-11-07	2	4	0.947143	49.07	302.65		2021-11-07
2021-11-14	10	3	1.11143	50.46	277.95		2021-11-14	17	4	0.895714	38.0286	7.495		2021-11-14	12	3	0.925714	51.7857	39.1969		2021-11-14	5	2	1.44143	66.67	254.455		2021-11-14	9	3	1.05	46.76	591.132		2021-11-14	10	2	0.964286	46.8929	248.529		2021-11-14	2	4	0.931429	53.0414	275.215		2021-11-14
2021-11-21	10	3	0.994286	50.46	216.919		2021-11-21	16	4	0.938571	44.64	6.36786		2021-11-21	11	3	0.97	56.02	43.6554		2021-11-21	6	2	1.46143	66.67	409.027		2021-11-21	12	3	1.06143	46.76	640.922		2021-11-21	9	2	0.941429	60.65	230.613		2021-11-21	2	4	1.00429	54.63	292.329		2021-11-21
2021-11-28	11	3	1.23571	49.2757	363.898		2021-11-28	17	4	0.942857	49.0071	5.31443		2021-11-28	10	3	0.948571	60.7771	40.423		2021-11-28	5	2.14286	1.4	67.4629	607.341		2021-11-28	25	3	1.06714	46.76	654.023		2021-11-28	10	2	0.954286	59.7243	222.824		2021-11-28	2	4	0.937143	54.63	264.338		2021-11-28
2021-12-05	11	3	1.13	47.69	358.585		2021-12-05	18	4	0.945714	51.39	6.782		2021-12-05	10	3	0.82	60.38	33.0317		2021-12-05	5	3	1.29571	72.22	720.415		2021-12-05	15	3	1.12143	46.76	736.777		2021-12-05	9	2	0.942857	52.8414	209.769		2021-12-05	2	4	0.91	54.63	235.954		2021-12-05
2021-12-12	13	3	1.15857	47.69	390.045		2021-12-12	17	2.57143	1.15714	50.3971	4.37614		2021-12-12	10	3	0.694286	53.24	16.1867		2021-12-12	5	3	1.25143	72.22	768.211		2021-12-12	15	3	1.28571	47.8171	1066.76		2021-12-12	9	2	0.927143	54.17	193.197		2021-12-12	2	4	0.93	49.8643	221.714		2021-12-12
2021-12-19	14	3	1.39143	47.69	569.458		2021-12-19	17	2	1.89286	50	5.49586		2021-12-19	9	3	0.954286	53.24	14.8101		2021-12-19	5	3	1.35857	72.22	1082.78		2021-12-19	13	3	1.34857	48.61	1540.86		2021-12-19	10	2	0.905714	54.17	176.091		2021-12-19	2	4	1.01286	49.07	223.042		2021-12-19
2021-12-26	18	3	1.64857	50.0643	1204.33		2021-12-26	18	2	2.48286	53.8343	10.4913		2021-12-26	9	3	1.53286	53.24	38.268		2021-12-26	8	3	1.52857	72.22	2339.07		2021-12-26	13	3	1.33857	48.61	2285.44		2021-12-26	11	2	0.848571	54.17	147.143		2021-12-26	3	4	1.41429	49.07	390.216		2021-12-26
2022-01-02	22	3	1.55571	50.46	2099.58		2022-01-02	25	2	2.05286	70.04	65.4993		2022-01-02	13	3	2.12714	53.24	136.122		2022-01-02	8	3	1.47714	72.22	3442.2		2022-01-02	15	3	1.14714	48.61	2593.44		2022-01-02	10	2	0.818571	52.5814	111.5		2022-01-02	5	4	1.51714	49.07	667.637		2022-01-02
2022-01-09	26	2.42857	1.23429	50.46	2412.8		2022-01-09	25	2	1.42714	71.76	163.439		2022-01-09	19	3	2.01143	53.24	321.99		2022-01-09	7	3	1.32	69.44	4412		2022-01-09	12	3	0.867143	48.61	1710.8		2022-01-09	9	2.28571	1.1	48.61	135.637		2022-01-09	4	4	1.25286	53.0414	816.966		2022-01-09
2022-01-16	22	2	1.01	53.6371	2172.94		2022-01-16	22	2.57143	1.00286	72.2914	216.847		2022-01-16	18	3	1.73714	53.24	634.037		2022-01-16	6	3	1.19857	69.44	5293.63		2022-01-16	14	3	0.88	47.8171	1339.82		2022-01-16	9	3	1.52429	48.61	262.747		2022-01-16	3	4	1.08	54.63	803.902		2022-01-16
2022-01-23	19	2	0.801429	56.02	1598.59		2022-01-23	19	3	0.835	72.69	190.208		2022-01-23	17	3	1.42857	53.24	884.266		2022-01-23	5	3	1.07	69.44	5123.92		2022-01-23	16	3	1.23429	44.7757	1307.68		2022-01-23	10	3	1.71	48.61	554.356		2022-01-23	3	4	1.14286	54.63	935.412		2022-01-23
2022-01-30	14	2.33333	0.644	56.9467	939.541		2022-01-30	18	3		72.69	112.326		2022-01-30	16		1.206		820.017		2022-01-30	5	2.42857	0.976		3801.87		2022-01-30	10	3	1.766	42.13	1217.35		2022-01-30	10	3	1.666	48.61	985.559		2022-01-30	3	4	1.218		1196.19		2022-01-30
2022-02-06	15				142.072		2022-02-06	16	3			0.014		2022-02-06	13				289.042		2022-02-06	5	2			2305.46		2022-02-06	11				781.825		2022-02-06	11	3		48.61	1224.13		2022-02-06	4	4			1034		2022-02-06
[truncated: 17 more columns]
